# Supplementary material for: Network analysis reveals potential mechanisms that determine the cellular identity of keratinocytes and corneal epithelial cells through the Hox/Gtl2-Dio3 miRNA axis
Source: Front Cell Dev Biol. 2025 Jan 17;13:1475334. doi: 10.3389/fcell.2025.1475334 (PMC11782130; doi:10.3389/fcell.2025.1475334)
Supplement: Supplementary file 1 [file DataSheet4.xlsx]

## Sheet: Mouse
Motif ID	Alt ID	Sequence Name	Strand	Start	End	p-value	Matched Sequence
MA0158.1	HOXA5	chr12	+	109540239	109540246	2.18e-05	CACTAATT
MA0594.1	Hoxa9	chr12	+	109561921	109561931	2.08e-05	GCCATAAATAA
MA0594.1	Hoxa9	chr12	-	109542393	109542403	7.5e-05	ACCCTAAATCA
MA0650.3	Hoxa13	chr12	+	109541519	109541530	2.71e-05	GCCCCATAAAAT
MA0650.3	Hoxa13	chr12	+	109519626	109519637	2.79e-05	gtgcaataaaac
MA0650.3	Hoxa13	chr12	+	109556263	109556274	7.11e-05	TGCCATTAAAAA
MA0904.1	Hoxb5	chr12	+	109545499	109545514	1.06e-05	TCCTTAATTAGCCAAT
MA0904.1	Hoxb5	chr12	+	109520148	109520163	1.71e-05	AAGATAATTAGCAGTT
MA0904.1	Hoxb5	chr12	-	109555489	109555504	3.64e-05	GCGGTAATTGGGACAT
MA0904.1	Hoxb5	chr12	+	109545741	109545756	4.07e-05	AGGCTAATTAGTACTC
MA0904.1	Hoxb5	chr12	+	109543950	109543965	4.35e-05	TAATTAATTAGCTTAC
MA0904.1	Hoxb5	chr12	-	109561746	109561761	7.45e-05	CTCTTAATTACCCATT
MA0904.1	Hoxb5	chr12	+	109520763	109520778	7.92e-05	ggggtcattaatccat
MA0904.1	Hoxb5	chr12	+	109546964	109546979	8.48e-05	AAATTAATTAGATATT
MA0904.1	Hoxb5	chr12	-	109543918	109543933	8.74e-05	CAGCTAATTATTTAAC
MA0485.1	Hoxc9	chr12	+	109561920	109561932	7.55e-06	AGCCATAAATAAC
MA0485.1	Hoxc9	chr12	-	109529909	109529921	5.25e-05	TTCCGTAAATCAA
MA0485.1	Hoxc9	chr12	+	109561314	109561326	8.94e-05	GTCCATAAATAAA
MA0912.1	Hoxd3	chr12	-	109520763	109520778	1.87e-05	ATGGATTAATGACCCC
MA0912.1	Hoxd3	chr12	-	109518929	109518944	6.32e-05	CAGCTGTAATTAACCA
MA0910.1	Hoxd8	chr12	-	109542489	109542505	6.35e-07	TAATTAATTAATATTTT
MA0910.1	Hoxd8	chr12	+	109562044	109562060	2.94e-05	CAGGAAATTAATAGATT
MA0910.1	Hoxd8	chr12	-	109546961	109546977	4.09e-05	TATCTAATTAATTTCTC
MA0910.1	Hoxd8	chr12	+	109543966	109543982	4.83e-05	ATTGTAATTAATACCTA
MA0913.1	Hoxd9	chr12	+	109556264	109556273	1.33e-05	GCCATTAAAA
MA0913.1	Hoxd9	chr12	-	109519952	109519961	1.53e-05	GTAATAAAAT
MA0913.1	Hoxd9	chr12	+	109561897	109561906	1.53e-05	GTAATAAAAT
MA0913.1	Hoxd9	chr12	+	109519628	109519637	1.86e-05	gcaataaaac
MA0913.1	Hoxd9	chr12	-	109553108	109553117	3.73e-05	GCAATTAAGA
MA0913.1	Hoxd9	chr12	-	109519962	109519971	7.22e-05	ATAATTAAAA
MA0913.1	Hoxd9	chr12	-	109542673	109542682	7.22e-05	ATAATTAAAA
MA0913.1	Hoxd9	chr12	+	109561751	109561760	9.45e-05	GTAATTAAGA

## Sheet: Sheet2
Motif ID		Sequence Name	Strand	Start	End	p-value	q-value	Matched Sequence
MA1495.1	HOXA1	chr12	+	109545744	109545751	8.71e-05	1	CTAATTAG
MA1495.1	HOXA1	chr12	-	109545744	109545751	8.71e-05	1	CTAATTAG
MA0899.1	HOXA10	chr12	-	109519952	109519962	9.9e-06	0.311	AGTAATAAAAT
MA0899.1	HOXA10	chr12	+	109519627	109519637	1.22e-05	0.311	tgcaataaaac
MA0899.1	HOXA10	chr12	+	109561896	109561906	1.86e-05	0.315	TGTAATAAAAT
MA0899.1	HOXA10	chr12	+	109561722	109561732	3.72e-05	0.474	GATAATAAAAC
MA0899.1	HOXA10	chr12	+	109556263	109556273	7.15e-05	0.729	TGCCATTAAAA
MA0899.1	HOXA10	chr12	+	109561920	109561930	8.93e-05	0.759	AGCCATAAATA
MA0650.1	HOXA13	chr12	+	109519628	109519637	1.75e-05	0.643	gcaataaaac
MA0650.1	HOXA13	chr12	+	109541521	109541530	2.86e-05	0.643	CCCATAAAAT
MA0650.1	HOXA13	chr12	+	109556265	109556274	3.79e-05	0.643	CCATTAAAAA
MA0650.1	HOXA13	chr12	+	109561723	109561732	7.42e-05	0.945	ATAATAAAAC
MA0650.2	HOXA13	chr12	+	109541520	109541530	8.31e-06	0.424	CCCCATAAAAT
MA0650.2	HOXA13	chr12	+	109519627	109519637	4.27e-05	1	tgcaataaaac
MA0900.1	HOXA2	chr12	-	109545743	109545752	1.15e-05	0.439	ACTAATTAGC
MA0900.1	HOXA2	chr12	+	109555493	109555502	2.73e-05	0.439	CCCAATTACC
MA0900.1	HOXA2	chr12	+	109555172	109555181	2.91e-05	0.439	CGTCATTACC
MA0900.1	HOXA2	chr12	+	109530378	109530387	3.45e-05	0.439	GCCAATTACC
MA0900.1	HOXA2	chr12	-	109547535	109547544	4.93e-05	0.44	CCTCATTAAC
MA0900.1	HOXA2	chr12	+	109520491	109520500	7.41e-05	0.44	ccccattagc
MA0900.1	HOXA2	chr12	+	109520150	109520159	7.68e-05	0.44	GATAATTAGC
MA0900.1	HOXA2	chr12	-	109542573	109542582	8.09e-05	0.44	CCCAATTAAC
MA0900.1	HOXA2	chr12	+	109545501	109545510	8.63e-05	0.44	CTTAATTAGC
MA0900.1	HOXA2	chr12	-	109561750	109561759	8.63e-05	0.44	CTTAATTACC
MA0900.1	HOXA2	chr12	-	109545501	109545510	9.72e-05	0.451	GCTAATTAAG
MA0900.2	HOXA2	chr12	+	109545744	109545751	4.35e-05	1	CTAATTAG
MA0900.2	HOXA2	chr12	-	109545744	109545751	4.35e-05	1	CTAATTAG
MA1496.1	HOXA4	chr12	+	109555173	109555180	3.58e-05	1	GTCATTAC
MA1496.1	HOXA4	chr12	+	109520766	109520773	7.93e-05	1	gtcattaa
MA0158.1	HOXA5	chr12	+	109540239	109540246	2.18e-05	1	CACTAATT
MA0158.2	HOXA5	chr12	+	109555173	109555180	6.14e-05	1	GTCATTAC
MA1497.1	HOXA6	chr12	+	109561750	109561759	3.8e-06	0.194	GGTAATTAAG
MA1497.1	HOXA6	chr12	-	109518931	109518940	2.36e-05	0.602	TGTAATTAAC
MA1497.1	HOXA6	chr12	+	109520765	109520774	6.04e-05	0.986	ggtcattaat
MA1497.1	HOXA6	chr12	-	109553109	109553118	8.68e-05	0.986	AGCAATTAAG
MA1497.1	HOXA6	chr12	-	109555354	109555363	9.68e-05	0.986	GGCAATTAGA
MA1498.1	HOXA7	chr12	-	109558349	109558356	3.26e-05	1	GCCATTAC
MA1498.1	HOXA7	chr12	+	109555173	109555180	7.22e-05	1	GTCATTAC
MA1498.1	HOXA7	chr12	+	109540555	109540562	9.01e-05	1	GCAATTAG
MA1498.1	HOXA7	chr12	-	109555355	109555362	9.01e-05	1	GCAATTAG
MA1498.2	HOXA7	chr12	+	109543896	109543903	3.96e-05	0.674	GCCATTAA
MA1498.2	HOXA7	chr12	-	109553110	109553117	3.96e-05	0.674	GCAATTAA
MA1498.2	HOXA7	chr12	+	109556264	109556271	3.96e-05	0.674	GCCATTAA
MA1498.2	HOXA7	chr12	-	109558349	109558356	7.22e-05	0.92	GCCATTAC
MA0594.2	HOXA9	chr12	+	109559758	109559767	9.71e-05	1	ATCGTTAATC
MA0901.1	HOXB13	chr12	+	109541521	109541530	9.54e-06	0.422	CCCATAAAAT
MA0901.1	HOXB13	chr12	+	109519628	109519637	1.66e-05	0.422	gcaataaaac
MA0901.1	HOXB13	chr12	+	109556265	109556274	9.83e-05	1	CCATTAAAAA
MA0901.2	HOXB13	chr12	+	109519626	109519639	3.02e-05	0.485	gtgcaataaaacct
MA0901.2	HOXB13	chr12	-	109519950	109519963	3.37e-05	0.485	AAGTAATAAAATAA
MA0901.2	HOXB13	chr12	+	109556263	109556276	7.25e-05	0.485	TGCCATTAAAAACA
MA0901.2	HOXB13	chr12	+	109541519	109541532	7.36e-05	0.485	GCCCCATAAAATGG
MA0901.2	HOXB13	chr12	+	109555967	109555980	7.66e-05	0.485	ACTCTATAAAATCT
MA0901.2	HOXB13	chr12	-	109544920	109544933	7.73e-05	0.485	AAAAAATAAAAAAT
MA0901.2	HOXB13	chr12	-	109557071	109557084	7.98e-05	0.485	AGAAAATAAAATAA
MA0901.2	HOXB13	chr12	-	109544913	109544926	8.06e-05	0.485	AAAAAATAAAAATA
MA0901.2	HOXB13	chr12	+	109561721	109561734	9.09e-05	0.485	AGATAATAAAACAA
MA0901.2	HOXB13	chr12	-	109557923	109557936	9.54e-05	0.485	TAACTATAAAATGC
MA0902.1	HOXB2	chr12	-	109545743	109545752	7.36e-06	0.375	ACTAATTAGC
MA0902.1	HOXB2	chr12	+	109561750	109561759	2.3e-05	0.422	GGTAATTAAG
MA0902.1	HOXB2	chr12	-	109518931	109518940	2.95e-05	0.422	TGTAATTAAC
MA0902.1	HOXB2	chr12	-	109545501	109545510	3.31e-05	0.422	GCTAATTAAG
MA0902.1	HOXB2	chr12	+	109520150	109520159	4.32e-05	0.441	GATAATTAGC
MA0902.1	HOXB2	chr12	+	109540240	109540249	5.92e-05	0.442	ACTAATTAAG
MA0902.1	HOXB2	chr12	+	109518686	109518695	6.94e-05	0.442	aataattagc
MA0902.1	HOXB2	chr12	+	109543922	109543931	6.94e-05	0.442	AATAATTAGC
MA0902.1	HOXB2	chr12	+	109545743	109545752	8.41e-05	0.476	GCTAATTAGT
MA0902.2	HOXB2	chr12	+	109540555	109540562	3.96e-05	1	GCAATTAG
MA0902.2	HOXB2	chr12	-	109555355	109555362	3.96e-05	1	GCAATTAG
MA0902.2	HOXB2	chr12	+	109545744	109545751	8.32e-05	1	CTAATTAG
MA0902.2	HOXB2	chr12	-	109545744	109545751	8.32e-05	1	CTAATTAG
MA0903.1	HOXB3	chr12	-	109545743	109545752	1.35e-06	0.0673	ACTAATTAGC
MA0903.1	HOXB3	chr12	+	109543888	109543897	3.56e-05	0.535	ACCCATTAGC
MA0903.1	HOXB3	chr12	+	109540240	109540249	3.84e-05	0.535	ACTAATTAAG
MA0903.1	HOXB3	chr12	+	109518686	109518695	7.08e-05	0.535	aataattagc
MA0903.1	HOXB3	chr12	+	109543922	109543931	7.08e-05	0.535	AATAATTAGC
MA0903.1	HOXB3	chr12	-	109545501	109545510	7.08e-05	0.535	GCTAATTAAG
MA0903.1	HOXB3	chr12	+	109561750	109561759	8.25e-05	0.535	GGTAATTAAG
MA0903.1	HOXB3	chr12	+	109545743	109545752	8.79e-05	0.535	GCTAATTAGT
MA0903.1	HOXB3	chr12	-	109518931	109518940	9.65e-05	0.535	TGTAATTAAC
MA1499.1	HOXB4	chr12	+	109520766	109520773	6.14e-05	1	gtcattaa
MA0904.2	HOXB5	chr12	+	109545744	109545751	8.71e-05	1	CTAATTAG
MA0904.2	HOXB5	chr12	-	109545744	109545751	8.71e-05	1	CTAATTAG
MA1500.1	HOXB6	chr12	+	109553110	109553117	2.18e-05	0.535	TTAATTGC
MA1500.1	HOXB6	chr12	+	109518932	109518939	4.83e-05	0.535	ttaattac
MA1500.1	HOXB6	chr12	-	109543969	109543976	4.83e-05	0.535	TTAATTAC
MA1500.1	HOXB6	chr12	-	109561751	109561758	4.83e-05	0.535	TTAATTAC
MA1500.1	HOXB6	chr12	-	109543896	109543903	6.62e-05	0.535	TTAATGGC
MA1500.1	HOXB6	chr12	-	109556264	109556271	6.62e-05	0.535	TTAATGGC
MA1500.1	HOXB6	chr12	-	109540555	109540562	8.4e-05	0.535	CTAATTGC
MA1500.1	HOXB6	chr12	+	109555355	109555362	8.4e-05	0.535	CTAATTGC
MA1501.1	HOXB7	chr12	+	109561750	109561759	4.91e-06	0.25	GGTAATTAAG
MA1501.1	HOXB7	chr12	-	109518931	109518940	3.23e-05	0.421	TGTAATTAAC
MA1501.1	HOXB7	chr12	-	109530378	109530387	3.83e-05	0.421	GGTAATTGGC
MA1501.1	HOXB7	chr12	-	109530406	109530415	3.83e-05	0.421	GGTAATTGAC
MA1501.1	HOXB7	chr12	-	109555354	109555363	5.89e-05	0.421	GGCAATTAGA
MA1501.1	HOXB7	chr12	-	109553466	109553475	6.1e-05	0.421	GGTAATTGAG
MA1501.1	HOXB7	chr12	-	109555493	109555502	6.1e-05	0.421	GGTAATTGGG
MA1501.1	HOXB7	chr12	-	109553109	109553118	6.61e-05	0.421	AGCAATTAAG
MA1502.1	HOXB8	chr12	-	109558349	109558356	3.26e-05	1	GCCATTAC
MA1502.1	HOXB8	chr12	-	109553110	109553117	9.4e-05	1	GCAATTAA
MA1502.1	HOXB8	chr12	+	109555173	109555180	9.4e-05	1	GTCATTAC
MA0651.1	HOXC11	chr12	+	109559757	109559767	5.3e-05	1	GATCGTTAATC
MA0651.1	HOXC11	chr12	+	109520765	109520775	8.7e-05	1	ggtcattaatc
MA0651.2	HOXC11	chr12	-	109530129	109530140	6.92e-05	1	AGGCCGTAAAGA
MA0907.1	HOXC13	chr12	+	109555061	109555071	3.71e-05	1	ACTTGTAAAAA
MA0907.1	HOXC13	chr12	+	109545465	109545475	7.1e-05	1	ccttgtaaatc
MA0907.1	HOXC13	chr12	-	109555920	109555930	7.1e-05	1	CCTTGTAAATC
MA1504.1	HOXC4	chr12	+	109520766	109520773	3.96e-05	1	gtcattaa
MA1505.1	HOXC8	chr12	+	109518932	109518939	8.4e-05	1	ttaattac
MA1505.1	HOXC8	chr12	-	109543969	109543976	8.4e-05	1	TTAATTAC
MA1505.1	HOXC8	chr12	-	109561751	109561758	8.4e-05	1	TTAATTAC
MA0873.1	HOXD12	chr12	+	109559757	109559767	7.09e-05	1	GATCGTTAATC
MA0909.1	HOXD13	chr12	+	109519628	109519637	1.21e-05	0.384	gcaataaaac
MA0909.1	HOXD13	chr12	+	109541521	109541530	1.51e-05	0.384	CCCATAAAAT
MA0909.1	HOXD13	chr12	-	109519952	109519961	3.69e-05	0.47	GTAATAAAAT
MA0909.1	HOXD13	chr12	+	109561897	109561906	3.69e-05	0.47	GTAATAAAAT
MA0909.2	HOXD13	chr12	+	109519627	109519637	1.68e-05	0.835	tgcaataaaac
MA0909.2	HOXD13	chr12	+	109545863	109545873	3.31e-05	0.835	cccaaaaaaac
MA0909.2	HOXD13	chr12	+	109541520	109541530	8.62e-05	1	CCCCATAAAAT
MA0912.2	HOXD3	chr12	+	109545744	109545751	6.14e-05	0.896	CTAATTAG
MA0912.2	HOXD3	chr12	-	109545744	109545751	6.14e-05	0.896	CTAATTAG
MA0912.2	HOXD3	chr12	+	109518932	109518939	8.79e-05	0.896	ttaattac
MA0912.2	HOXD3	chr12	-	109543969	109543976	8.79e-05	0.896	TTAATTAC
MA0912.2	HOXD3	chr12	-	109561751	109561758	8.79e-05	0.896	TTAATTAC
MA1507.1	HOXD4	chr12	+	109520766	109520773	6.14e-05	1	gtcattaa
MA0910.2	HOXD8	chr12	-	109558349	109558356	1.47e-05	0.748	GCCATTAC
MA0910.2	HOXD8	chr12	+	109555173	109555180	5.04e-05	1	GTCATTAC
MA0910.2	HOXD8	chr12	+	109543896	109543903	9.01e-05	1	GCCATTAA
MA0910.2	HOXD8	chr12	+	109556264	109556271	9.01e-05	1	GCCATTAA
MA0913.2	HOXD9	chr12	+	109519628	109519637	1.35e-06	0.0687	gcaataaaac
MA0913.2	HOXD9	chr12	-	109519952	109519961	1.61e-05	0.274	GTAATAAAAT
MA0913.2	HOXD9	chr12	+	109561897	109561906	1.61e-05	0.274	GTAATAAAAT
MA0913.2	HOXD9	chr12	+	109556264	109556273	3.8e-05	0.484	GCCATTAAAA
MA0913.2	HOXD9	chr12	+	109543896	109543905	5.33e-05	0.543	GCCATTAAAG
MA0913.2	HOXD9	chr12	+	109561921	109561930	8.47e-05	0.72	GCCATAAATA
