# Supplementary material for: Network analysis reveals potential mechanisms that determine the cellular identity of keratinocytes and corneal epithelial cells through the Hox/Gtl2-Dio3 miRNA axis
Source: Front Cell Dev Biol. 2025 Jan 17;13:1475334. doi: 10.3389/fcell.2025.1475334 (PMC11782130; doi:10.3389/fcell.2025.1475334)
Supplement: Supplementary file 3 [file DataSheet3.xlsx]

## Sheet: Sheet1
#ID	Symbol	L01	L02	L03	L04	L05	L06
ENSMUSG00000029844	Hoxa1	0.518448	0.65979	0.544472	0	0.047785	0.012173
ENSMUSG00000014704	Hoxa2	0.259415	0.134631	0.204142	0	0	0
ENSMUSG00000079560	Hoxa3	1.27603	0.932712	0.946658	0	0	0
ENSMUSG00000000942	Hoxa4	0.996991	0.973693	0.528144	0	0	0
ENSMUSG00000038253	Hoxa5	3.09073	1.91741	1.97603	0.013489	0	0
ENSMUSG00000043219	Hoxa6	2.50251	1.71165	1.63207	0	0	0
ENSMUSG00000038236	Hoxa7	12.1213	10.6089	11.1745	0	0	0
ENSMUSG00000038227	Hoxa9	2.62369	2.41681	2.07918	0	0	0
ENSMUSG00000000938	Hoxa10	0.653742	0.69172	0.840662	0	0	0
ENSMUSG00000038210	Hoxa11	0.443289	0.208243	0.272297	0	0	0
ENSMUSG00000038203	Hoxa13	0.021848	0	0.011653	0	0	0
ENSMUSG00000018973	Hoxb1	0	0	0	0	0	0
ENSMUSG00000075588	Hoxb2	7.17034	4.17848	4.20515	0	0	0
ENSMUSG00000048763	Hoxb3	9.24209	5.54196	5.21219	0	0	0
ENSMUSG00000038692	Hoxb4	8.73609	6.17633	6.16946	0.016486	0	0.010571
ENSMUSG00000038700	Hoxb5	3.50906	2.3279	2.645	0	0	0
ENSMUSG00000000690	Hoxb6	7.72412	5.31115	5.35634	0	0	0
ENSMUSG00000038721	Hoxb7	12.5655	9.02409	8.63796	0	0	0
ENSMUSG00000056648	Hoxb8	4.9122	1.66068	3.71287	0	0	0
ENSMUSG00000020875	Hoxb9	7.51042	8.97274	8.90598	0.018268	0.008369	0
ENSMUSG00000049604	Hoxb13	0	0	0.025303	0	0	0
ENSMUSG00000075394	Hoxc4	8.6253	6.24097	6.27514	0	0	0
ENSMUSG00000022485	Hoxc5	5.70332	4.77025	5.15583	0	0	0
ENSMUSG00000001661	Hoxc6	43.273	40.9522	37.0969	0	0	0
ENSMUSG00000001657	Hoxc8	35.024	31.3687	31.6275	0	0	0
ENSMUSG00000036139	Hoxc9	12.7654	6.77773	7.34307	0	0	0
ENSMUSG00000022484	Hoxc10	3.39223	3.15307	3.21414	0.013263	0	0
ENSMUSG00000001656	Hoxc11	0.032363	0.014762	0.013809	0	0	0
ENSMUSG00000050328	Hoxc12	0	0	0	0	0	0
ENSMUSG00000001655	Hoxc13	0.339728	0.283955	0.468855	0.010425	0	0
ENSMUSG00000042448	Hoxd1	0.196618	0.06409	0.044816	0	0	0
ENSMUSG00000079277	Hoxd3	6.21982	2.63582	3.30464	0.055627	0.064289	0.05242
ENSMUSG00000101174	Hoxd4	6.57293	4.20116	4.13951	0	0	0
ENSMUSG00000027102	Hoxd8	10.2659	8.88754	9.31137	0.437512	0.522988	0.523146
ENSMUSG00000043342	Hoxd9	7.63047	4.92769	5.16121	0.047414	0.08068	0.025656
ENSMUSG00000050368	Hoxd10	0.212403	0.219758	0.064065	0	0	0
ENSMUSG00000042499	Hoxd11	0.083851	0.094373	0.109763	0	0	0
ENSMUSG00000001823	Hoxd12	0	0	0	0	0	0
ENSMUSG00000001819	Hoxd13	0.010537	0.012015	0	0	0	0
