# Supplementary material for: Network analysis reveals potential mechanisms that determine the cellular identity of keratinocytes and corneal epithelial cells through the Hox/Gtl2-Dio3 miRNA axis
Source: Front Cell Dev Biol. 2025 Jan 17;13:1475334. doi: 10.3389/fcell.2025.1475334 (PMC11782130; doi:10.3389/fcell.2025.1475334)
Supplement: Supplementary file 5 [file DataSheet2.xlsx]

## Sheet: Sheet1
Symbol	Family	gene	logFC
AHR	bHLH	AHR	-4.82966	DOWN
ALX1	Homeobox	ALX1	specific in CECs	DOWN
ALX3	Homeobox	ALX3	-1.62423	DOWN
ALX4	Homeobox	ALX4	-3.16931	DOWN
ARID5A	ARID	ARID5A	-2.32231	DOWN
ARID5B	ARID	ARID5B	-1.1913	DOWN
ARNT2	bHLH	ARNT2	-1.72293	DOWN
ATF3	TF_bZIP	ATF3	-2.21424	DOWN
BCL11A	zf-C2H2	BCL11A	3.09387	UP
BCL11B	zf-C2H2	BCL11B	5.86288	UP
BNC1	zf-C2H2	BNC1	6.83987	UP
CEBPA	TF_bZIP	CEBPA	1.64978	UP
CEBPD	TF_bZIP	CEBPD	-4.03996	DOWN
CREB5	TF_bZIP	CREB5	2.60549	UP
DACH1	DACH	DACH1	-3.34329	DOWN
DACH2	DACH	DACH2	2.24322	UP
DBP	TF_bZIP	DBP	-1.08528	DOWN
DMRT2	DM	DMRT2	4.85736	UP
E2F8	E2F	E2F8	1.02218	UP
EBF2	COE	EBF2	-3.54945	DOWN
EBF3	COE	EBF3	-4.72375	DOWN
EGR1	zf-C2H2	EGR1	-1.58844	DOWN
EGR2	zf-C2H2	EGR2	-1.33053	DOWN
EGR3	zf-C2H2	EGR3	-1.33733	DOWN
EMX2	Homeobox	EMX2	-1.00531	DOWN
EN1	Homeobox	EN1	2.67345	UP
EPAS1	Others	EPAS1	-1.87943	DOWN
ERG	ETS	ERG	-7.02945	DOWN
ESR1	ESR-like	ESR1	-2.09554	DOWN
ESRRG	ESR-like	ESRRG	-2.60447	DOWN
ETV4	ETS	ETV4	1.10649	UP
FOXC1	Fork_head	FOXC1	-5.63348	DOWN
FOXC2	Fork_head	FOXC2	-1.76637	DOWN
FOXD2	Fork_head	FOXD2	-5.51277	DOWN
FOXF1	Fork_head	FOXF1	-1.65612	DOWN
FOXF2	Fork_head	FOXF2	-5.90886	DOWN
FOXG1	Fork_head	FOXG1	-1.22098	DOWN
FOXO1	Fork_head	FOXO1	-1.39717	DOWN
FOXP1	Fork_head	FOXP1	-1.81713	DOWN
FOXP2	Fork_head	FOXP2	-4.02236	DOWN
GATA2	zf-GATA	GATA2	-3.80077	DOWN
GATA3	zf-GATA	GATA3	2.26271	UP
GATA6	zf-GATA	GATA6	1.07103	UP
GLIS1	zf-C2H2	GLIS1	2.59473	UP
GLIS3	zf-C2H2	GLIS3	-2.17603	DOWN
GRHL1	CP2	GRHL1	-2.64878	DOWN
HAND2	bHLH	HAND2	specific in KCs	UP
HES7	bHLH	HES7	1.79885	UP
HIF1A	Others	HIF1A	-1.72574	DOWN
HIF3A	bHLH	HIF3A	-1.13317	DOWN
HIVEP3	zf-C2H2	HIVEP3	-1.4578	DOWN
HMGA2	HMGA	HMGA2	1.5336	UP
HOXA1	Homeobox	HOXA1	specific in KCs	UP
HOXA10	Homeobox	HOXA10	specific in KCs	UP
HOXA3	Homeobox	HOXA3	specific in KCs	UP
HOXA4	Homeobox	HOXA4	specific in KCs	UP
HOXA5	Homeobox	HOXA5	specific in KCs	UP
HOXA6	Homeobox	HOXA6	specific in KCs	UP
HOXA7	Homeobox	HOXA7	specific in KCs	UP
HOXA9	Homeobox	HOXA9	specific in KCs	UP
HOXB2	Homeobox	HOXB2	specific in KCs	UP
HOXB3	Homeobox	HOXB3	specific in KCs	UP
HOXB4	Homeobox	HOXB4	9.08775	UP
HOXB5	Homeobox	HOXB5	specific in KCs	UP
HOXB6	Homeobox	HOXB6	specific in KCs	UP
HOXB7	Homeobox	HOXB7	specific in KCs	UP
HOXB8	Homeobox	HOXB8	specific in KCs	UP
HOXB9	Homeobox	HOXB9	9.42686	UP
HOXC10	Homeobox	HOXC10	specific in KCs	UP
HOXC4	Homeobox	HOXC4	specific in KCs	UP
HOXC5	Homeobox	HOXC5	specific in KCs	UP
HOXC6	Homeobox	HOXC6	specific in KCs	UP
HOXC8	Homeobox	HOXC8	specific in KCs	UP
HOXC9	Homeobox	HOXC9	specific in KCs	UP
HOXD3	Homeobox	HOXD3	5.31953	UP
HOXD4	Homeobox	HOXD4	specific in KCs	UP
HOXD8	Homeobox	HOXD8	3.82204	UP
HOXD9	Homeobox	HOXD9	6.35227	UP
HSF4	HSF	HSF4	-1.28637	DOWN
ID3	bHLH	ID3	-1.20082	DOWN
ID4	bHLH	ID4	3.23673	UP
IKZF4	zf-C2H2	IKZF4	-1.44015	DOWN
IRF1	IRF	IRF1	-1.19141	DOWN
IRF7	IRF	IRF7	-2.69372	DOWN
IRF9	IRF	IRF9	-1.04809	DOWN
KLF15	zf-C2H2	KLF15	-1.55051	DOWN
KLF5	zf-C2H2	KLF5	-1.02268	DOWN
KLF8	zf-C2H2	KLF8	1.58959	UP
KLF9	zf-C2H2	KLF9	-1.47043	DOWN
LEF1	HMG	LEF1	7.03108	UP
LHX2	Homeobox	LHX2	-3.44182	DOWN
LMX1B	Homeobox	LMX1B	-7.45652	DOWN
MAFB	TF_bZIP	MAFB	-1.49273	DOWN
MECOM	zf-C2H2	MECOM	1.53162	UP
MEIS1	Homeobox	MEIS1	3.5318	UP
MEOX1	Homeobox	MEOX1	-2.69219	DOWN
MEOX2	Homeobox	MEOX2	-5.14226	DOWN
MLXIPL	bHLH	MLXIPL	-5.88043	DOWN
MSX2	Homeobox	MSX2	3.17583	UP
MYC	bHLH	MYC	-1.06421	DOWN
MYRF	NDT80/PhoG	MYRF	1.55535	UP
NFIB	CTF/NFI	NFIB	-1.19498	DOWN
NFIL3	TF_bZIP	NFIL3	-1.38676	DOWN
NR1D2	THR-like	NR1D2	-1.40585	DOWN
NR2F1	RXR-like	NR2F1	-5.44358	DOWN
NR2F2	RXR-like	NR2F2	-2.65541	DOWN
OTX2	TF_Otx	OTX2	specific in CECs	DOWN
PARP12	Others	PARP12	-1.43949	DOWN
PAX6	PAX	PAX6	specific in CECs	DOWN
PBX1	Homeobox	PBX1	-1.61074	DOWN
PBX4	Homeobox	PBX4	1.31885	UP
PEG3	zf-C2H2	PEG3	-2.62961	DOWN
PITX2	Homeobox	PITX2	-4.04552	DOWN
PKNOX2	Homeobox	PKNOX2	-3.97942	DOWN
PLAGL1	zf-C2H2	PLAGL1	-2.32759	DOWN
PLEK	Others	PLEK	1.57711	UP
POU3F3	Pou	POU3F3	-2.76597	DOWN
POU3F4	Pou	POU3F4	1.62352	UP
PPARG	THR-like	PPARG	1.15604	UP
PRDM1	zf-C2H2	PRDM1	5.28433	UP
PRDM16	zf-C2H2	PRDM16	-1.34105	DOWN
PRDM8	zf-C2H2	PRDM8	3.63239	UP
PURG	Others	PURG	-1.8642	DOWN
RARB	THR-like	RARB	-1.75602	DOWN
RCOR2	MYB	RCOR2	1.59265	UP
RERE	zf-GATA	RERE	-1.15011	DOWN
RFX2	RFX	RFX2	1.17652	UP
RORA	THR-like	RORA	-1.4586	DOWN
RUNX3	Runt	RUNX3	8.36847	UP
SETBP1	Others	SETBP1	-2.1012	DOWN
SIX1	Homeobox	SIX1	specific in CECs	DOWN
SIX2	Homeobox	SIX2	specific in CECs	DOWN
SIX4	Homeobox	SIX4	-2.75187	DOWN
SMAD3	MH1	SMAD3	-1.32797	DOWN
SMAD9	MH1	SMAD9	-1.38974	DOWN
SOX11	HMG	SOX11	3.854	UP
SOX5	HMG	SOX5	-3.28039	DOWN
SOX9	HMG	SOX9	-1.88016	DOWN
SP100	SAND	SP100	-3.28471	DOWN
SP110	SAND	SP110	-4.02842	DOWN
SP140	SAND	SP140	-5.50268	DOWN
SP4	zf-C2H2	SP4	-1.60005	DOWN
STAT1	STAT	STAT1	-1.96816	DOWN
STAT2	STAT	STAT2	-1.50238	DOWN
TBX1	T-box	TBX1	specific in KCs	UP
TBX15	T-box	TBX15	1.90975	UP
TBX2	T-box	TBX2	-4.10457	DOWN
TBX5	T-box	TBX5	7.5925	UP
TCF24	bHLH	TCF24	2.94213	UP
TCF7	HMG	TCF7	1.54008	UP
TCF7L1	HMG	TCF7L1	1.29334	UP
TCFL5	bHLH	TCFL5	3.46931	UP
TEAD4	TEA	TEAD4	-2.05264	DOWN
TEF	TF_bZIP	TEF	-1.00214	DOWN
TFAP2B	AP-2	TFAP2B	-9.40188	DOWN
TFCP2L1	CP2	TFCP2L1	-2.55558	DOWN
TFEB	bHLH	TFEB	-1.27947	DOWN
TFEC	bHLH	TFEC	3.61225	UP
THRA	THR-like	THRA	-1.24878	DOWN
THYN1	Others	THYN1	1.2957	UP
TOX	HMG	TOX	-5.80984	DOWN
TSC22D1	TSC22	TSC22D1	-1.96362	DOWN
TSC22D3	TSC22	TSC22D3	-1.00573	DOWN
TSHZ2	zf-C2H2	TSHZ2	-2.83799	DOWN
TUB	Tub	TUB	-3.53076	DOWN
TULP1	Tub	TULP1	3.02081	UP
TWIST2	bHLH	TWIST2	1.96302	UP
VAX2	Homeobox	VAX2	7.11817	UP
VDR	THR-like	VDR	2.89187	UP
ZBTB16	ZBTB	ZBTB16	-1.09882	DOWN
ZBTB2	ZBTB	ZBTB2	-1.01498	DOWN
ZBTB7C	ZBTB	ZBTB7C	-2.4916	DOWN
ZFHX2	Homeobox	ZFHX2	1.17949	UP
ZFHX3	Homeobox	ZFHX3	-2.11245	DOWN
ZFHX4	Homeobox	ZFHX4	-1.43785	DOWN
ZHX2	Homeobox	ZHX2	-1.03066	DOWN
ZHX3	Homeobox	ZHX3	-1.11442	DOWN
ZIC1	zf-C2H2	ZIC1	1.00954	UP
ZKSCAN2	zf-C2H2	ZKSCAN2	2.58875	UP
ZNFX1	Others	ZNFX1	-2.01753	DOWN
ZSCAN18	zf-C2H2	ZSCAN18	2.00671	UP
